# Supplementary material for: Molecular subtyping of CD5+ diffuse large B-cell lymphoma based on DNA-targeted sequencing and Lymph2Cx
Source: Front Oncol. 2022 Aug 23;12:941347. doi: 10.3389/fonc.2022.941347 (PMC9445310; doi:10.3389/fonc.2022.941347)
Supplement: Supplementary file 6 [file Table_1.xlsx]

## Sheet: Sheet1
Table S1 The list of 475 lymphoma-related genes which were sequenced by targeted probes covering all exons and splice sites of these genes.
No.	GENE
1	ABCB1
2	ABCC2
3	ABL1
4	ABL2
5	ACTB
6	ADH1B
7	AIM1
8	AIP
9	AKT1
10	AKT2
11	AKT3
12	ALDH2
13	ALK
14	AP3B1
15	APC
16	AR
17	ARHGAP26
18	ARID1A
19	ARID1B
20	ARID2
21	ARID5B
22	ASXL1
23	ATM
24	ATR
25	ATRX
26	AURKA
27	AURKB
28	AXIN1
29	AXL
30	B2M
31	BAP1
32	BARD1
33	BCL10
34	BCL11B
35	BCL2
36	BCL2L1
37	BCL2L11
38	BCL2L2
39	BCL6
40	BCL7A
41	BCOR
42	BCORL1
43	BCR
44	BIRC3
45	BLM
46	BMPR1A
47	BRAF
48	BRCA1
49	BRCA2
50	BRD4
51	BRIP1
52	BTG2
53	BTK
54	BTLA
55	BUB1B
56	CALR
57	CARD11
58	CBFB
59	CBL
60	CBLB
61	CCND1
62	CCND2
63	CCND3
64	CCNE1
65	CCT6B
66	CD22
67	CD274
68	CD28
69	CD58
70	CD70
71	CD74
72	CD79A
73	CD79B
74	CD83
75	CDA
76	CDC73
77	CDH1
78	CDK10
79	CDK12
80	CDK4
81	CDK6
82	CDK8
83	CDKN1B
84	CDKN1C
85	CDKN2A
86	CDKN2B
87	CDKN2C
88	CEBPA
89	CEP57
90	CHD8
91	CHEK1
92	CHEK2
93	CIITA
94	CKS1B
95	CREBBP
96	CSF1R
97	CSF3R
98	CTCF
99	CTLA4
100	CTNNB1
101	CUX1
102	CXCR4
103	CYLD
104	CYP19A1
105	CYP2A6
106	CYP2D6
107	DAXX
108	DDR2
109	DDX3X
110	DHFR
111	DICER1
112	DNM2
113	DNMT3A
114	DNMT3B
115	DOT1L
116	DPYD
117	DTX1
118	DUSP2
119	EBF1
120	ECSIT
121	ECT2L
122	EED
123	EGFR
124	EGR1
125	EP300
126	EPCAM
127	EPHA2
128	EPHA3
129	ERBB2
130	ERBB3
131	ERBB4
132	ERCC1
133	ERCC2
134	ERCC3
135	ERCC4
136	ERCC5
137	ERG
138	ESR1
139	ETS1
140	ETV1
141	ETV4
142	ETV6
143	EWSR1
144	EZH2
145	FANCA
146	FANCC
147	FANCD2
148	FANCE
149	FANCF
150	FANCG
151	FANCL
152	FAS
153	FAT1
154	FBXO11
155	FBXW7
156	FGFR1
157	FGFR2
158	FGFR3
159	FGFR4
160	FH
161	FIP1L1
162	FLCN
163	FLT1
164	FLT3
165	FLT4
166	FOXO1
167	FOXO3
168	GADD45B
169	GATA1
170	GATA2
171	GATA3
172	GNA11
173	GNA13
174	GNAQ
175	GNAS
176	GRIN2A
177	GSTM1
178	GSTP1
179	GSTT1
180	HBA1
181	HBA2
182	HBB
183	HDAC1
184	HDAC2
185	HDAC4
186	HDAC7
187	HGF
188	HNF1A
189	HNF1B
190	HRAS
191	ID3
192	IDH1
193	IDH2
194	IGF1R
195	IKBKE
196	IKZF1
197	IKZF2
198	IKZF3
199	IL7R
200	INPP4B
201	INPP5D
202	IRF1
203	IRF4
204	IRF8
205	JAK1
206	JAK2
207	JAK3
208	JARID2
209	JUN
210	KDM2B
211	KDM5A
212	KDM6A
213	KDR
214	KIT
215	KLHL6
216	KLLN
217	KMT2B
218	KMT2C
219	KMT2D
220	KRAS
221	LAMP1
222	LEF1
223	LMO1
224	LMO2
225	LYN
226	LYST
227	MAF
228	MAFB
229	MALT1
230	MAP2K1
231	MAP2K2
232	MAP2K4
233	MAP3K1
234	MAP3K14
235	MCL1
236	MDM2
237	MDM4
238	MED12
239	MEF2B
240	MEN1
241	MET
242	MGMT
243	MITF
244	MLH1
245	MLH3
246	MPL
247	MRE11
248	MSH2
249	MSH3
250	MSH6
251	MTHFR
252	MTOR
253	MUTYH
254	MYC
255	MYCN
256	MYD88
257	MYH11
258	NAT1
259	NBN
260	NCSTN
261	NF1
262	NF2
263	NFKB1
264	NFKB2
265	NFKBIA
266	NFKBIE
267	NKX2-1
268	NOTCH1
269	NOTCH2
270	NPM1
271	NQO1
272	NRAS
273	NSD1
274	NT5C2
275	NTRK1
276	NTRK3
277	NUP98
278	P2RY8
279	PAG1
280	PAK3
281	PALB2
282	PAX5
283	PBRM1
284	PC
285	PDCD1
286	PDCD1LG2
287	PDE11A
288	PDGFRA
289	PDGFRB
290	PDK1
291	PGR
292	PHF6
293	PHOX2B
294	PIK3CA
295	PIK3CD
296	PIK3R1
297	PIK3R2
298	PIM1
299	PLCG2
300	PML
301	PMS1
302	PMS2
303	POLE
304	POT1
305	PPP2R1A
306	PRDM1
307	PRF1
308	PRKAR1A
309	PTCH1
310	PTEN
311	PTPN11
312	PTPN13
313	PTPN2
314	PTPN6
315	PTPRD
316	PTPRO
317	RAB27A
318	RAC3
319	RAD21
320	RAD50
321	RAD51
322	RAF1
323	RARA
324	RASGEF1A
325	RB1
326	RECQL4
327	RELN
328	RET
329	RHOA
330	RICTOR
331	RNF43
332	ROS1
333	RPTOR
334	RRM1
335	RUNX1
336	RUNX1T1
337	SBDS
338	SDC4
339	SDHA
340	SDHB
341	SDHC
342	SDHD
343	SERP2
344	SETBP1
345	SETD2
346	SF3B1
347	SGK1
348	SH2D1A
349	SLC34A2
350	SMAD2
351	SMAD4
352	SMAD7
353	SMARCA4
354	SMARCB1
355	SMC1A
356	SMC3
357	SMO
358	SOCS1
359	SOX2
360	SPEN
361	SPOP
362	SRC
363	SRSF2
364	STAG2
365	STAT3
366	STAT5A
367	STAT5B
368	STAT6
369	STIL
370	STK11
371	STMN1
372	STX11
373	STXBP2
374	SUFU
375	SUZ12
376	SYK
377	TAL1
378	TBL1XR1
379	TCF3
380	TCL1A
381	TEK
382	TEKT4
383	TERT
384	TET2
385	TGFBR2
386	TLE1
387	TLE4
388	TMPRSS2
389	TNFAIP3
390	TNFRSF11A
391	TNFRSF14
392	TNFRSF17
393	TNFRSF19
394	TOP1
395	TOP2A
396	TP53
397	TP63
398	TP73
399	TPMT
400	TRAF2
401	TRAF3
402	TRAF5
403	TSC1
404	TSC2
405	TSHR
406	TTF1
407	TUBB3
408	TYMS
409	U2AF1
410	UGT1A1
411	UNC13D
412	VEGFA
413	VHL
414	NSD2
415	WT1
416	XIAP
417	XPC
418	XPO1
419	XRCC1
420	YAP1
421	ZAP70
422	ZRSR2
423	FYN
424	HSD3B1
425	HIST1H1E
426	HACE1
427	POU2AF1
428	PPM1D
429	ZBTB7A
430	ZNF2
431	TBX21
432	STT3A
433	SRY
434	SRP72
435	RUNX3
436	SH2B3
437	SLC7A8
438	REL
439	PTPRK
440	PTPN1
441	PRKCB
442	MYCL
443	MFHAS1
444	MGA
445	MAP4K3
446	MAPK1
447	KLRC1
448	KLRC2
449	KLRK1
450	KMT2A
451	KLF2
452	KIF5B
453	KIR2DL4
454	KIR3DL2
455	KDM5C
456	ITPKB
457	ANKRD26
458	CMCT6
459	FAT4
460	ETNK1
461	EML4
462	DUSP22
463	DHX15
464	DDX41
465	CYP2B6
466	CYP2C19
467	CYP2C9
468	CCR4
469	BTG1
470	BIRC5
471	ASXL2
472	ASXL3
473	ATG5
474	CYP3A4
475	CYP3A5
